# Supplementary material for: Genetically Engineered Pigs as Efficient Salivary Gland Bioreactors for Production of Therapeutically Valuable Human Nerve Growth Factor
Source: Cells. 2022 Aug 2;11(15):2378. doi: 10.3390/cells11152378 (PMC9368069; doi:10.3390/cells11152378)
Supplement: Supplementary file 1 [file cells-11-02378-s001.zip]

Archive with 3 entries (2 files):
- Supplementary files/Supporting video S1.mp4
- Supplementary files/
- Supplementary files/Supplementary tables.pdf
